# Supplementary material for: Evaluation of non-invasive diagnostic tests for Mycoplasma pneumoniae pneumonia
Source: Front Immunol. 2025 Sep 30;16:1656192. doi: 10.3389/fimmu.2025.1656192 (PMC12518258; doi:10.3389/fimmu.2025.1656192)
Supplement: Supplementary file 1 [file DataSheet1.xlsx]

## Sheet: Sheet1
Patient ID	Final diagnosis (0 = other pneumonia, 1 = MPP)	Gender (0 = male, 1 = female)	Age(years)	IgM assays(0 = negative, 1 = positive, 2 = not tested)	nasopharyngeal swab nucleic acid testing(0 = negative, 1 = positive, 2 = not tested)	Metagenomic next-generation sequencing(0 = negative, 1 = positive, 2 = not tested)
1	1	0	47	2	1	1
2	1	0	18	0	2	1
3	1	1	25	0	1	1
4	1	0	35	0	1	1
5	1	0	31	0	1	1
6	1	0	40	1	1	1
7	1	0	34	1	1	1
8	1	1	28	2	0	1
9	1	0	33	2	1	1
10	1	1	37	0	1	1
11	1	1	68	2	0	1
12	1	1	89	2	1	1
13	1	1	30	2	0	1
14	1	0	41	0	1	1
15	1	1	24	2	1	1
16	1	0	22	2	1	1
17	1	1	38	0	2	1
18	1	0	24	2	1	1
19	1	1	28	2	1	1
20	1	1	25	2	1	1
21	1	1	67	2	0	1
22	1	1	27	2	1	1
23	1	1	35	2	0	1
24	1	0	89	2	0	1
25	1	1	57	0	1	1
26	1	1	60	2	1	1
27	1	0	46	2	1	1
28	1	1	39	2	1	1
29	1	1	33	0	1	1
30	1	1	49	2	1	1
31	1	0	28	2	0	1
32	1	1	30	2	1	1
33	1	1	55	2	1	1
34	1	1	50	2	0	1
35	1	0	42	2	1	1
36	1	0	31	0	1	1
37	1	1	25	0	0	1
38	1	0	20	2	1	1
39	1	0	61	2	0	1
40	1	1	18	2	1	1
41	1	1	37	2	1	1
42	1	0	29	2	1	1
43	1	0	56	2	1	1
44	1	1	30	1	1	1
45	1	1	22	2	1	1
46	1	1	54	2	0	1
47	1	1	44	1	1	1
48	1	0	22	2	1	1
49	1	1	27	2	1	1
50	1	0	22	2	1	1
51	1	1	68	0	1	1
52	1	0	60	2	1	1
53	1	1	37	2	1	1
54	1	0	49	2	0	1
55	1	0	30	2	1	1
56	1	0	26	2	0	1
57	1	0	40	2	1	1
58	1	1	19	2	0	1
59	1	0	87	0	0	1
60	1	1	52	2	1	0
61	0	0	51	0	2	0
62	0	0	52	0	2	0
63	0	0	72	0	2	0
64	0	0	73	0	0	0
65	0	0	46	0	2	0
66	0	1	86	2	0	0
67	0	0	77	1	2	0
68	0	1	22	2	0	0
69	0	0	31	0	2	0
70	0	1	64	0	2	0
71	0	0	74	0	2	0
72	0	0	78	0	2	0
73	0	1	42	0	2	0
74	0	1	49	0	2	0
75	0	0	60	0	2	0
76	0	0	71	2	0	0
77	0	1	59	0	2	0
78	0	0	78	0	2	0
79	0	1	71	0	2	0
80	0	1	67	0	2	0
81	0	0	62	0	2	0
82	0	1	30	0	2	0
83	0	1	30	0	2	0
84	0	0	57	2	0	0
85	0	1	65	0	2	0
86	0	0	88	0	2	0
87	0	0	33	0	2	0
88	0	0	94	0	2	0
89	0	1	64	0	2	0
90	0	0	52	0	0	0
91	0	0	75	2	0	0
92	0	0	73	0	2	0
93	0	0	90	0	2	0
94	0	0	60	0	2	0
95	0	1	53	0	0	0
96	0	0	75	0	2	0
97	0	1	48	0	2	0
98	0	0	59	0	2	0
99	0	1	65	0	2	0
100	0	0	61	0	2	0
101	0	0	76	0	2	0
102	0	0	83	0	2	0
103	0	0	76	0	2	0
104	0	1	67	0	2	0
105	0	0	80	0	2	0
106	0	0	56	0	2	0
107	0	1	74	0	0	0
108	0	0	78	0	2	0
109	0	0	73	2	0	0
110	0	1	40	0	2	0
111	0	1	60	0	2	0
112	0	1	69	0	2	0
113	0	0	62	0	2	0
114	0	0	65	0	2	0
115	0	1	60	0	2	0
116	0	0	48	0	2	0
117	0	1	58	0	2	0
118	0	0	66	0	2	0
119	0	1	80	2	0	0
120	0	0	70	0	2	0
121	0	1	71	0	2	0
122	0	0	68	0	2	0
123	0	1	34	0	2	0
124	0	0	72	0	2	0
125	0	0	72	0	2	0
126	0	0	56	0	2	0
127	0	0	68	0	2	0
128	0	1	66	0	2	0
129	0	0	58	0	2	0
130	0	0	72	0	2	0
131	0	1	37	2	0	0
132	0	1	89	0	2	0
133	0	0	59	0	2	0
134	0	1	70	0	0	0
135	0	1	34	0	2	0
136	0	0	78	2	0	0
137	0	0	69	0	2	0
138	0	1	63	2	0	0
139	0	1	55	0	2	0
140	0	0	76	0	2	0
141	0	1	25	0	2	0
142	0	1	54	0	2	0
143	0	1	55	0	2	0
144	0	0	71	0	2	0
145	0	1	69	0	2	0
146	0	1	42	0	2	0
147	0	1	51	0	2	0
148	0	0	70	0	2	0
149	0	0	82	0	2	0
150	0	0	71	0	2	0
151	0	1	52	0	2	0
152	0	0	73	0	2	0
153	0	0	64	0	2	0
154	0	0	71	2	1	0
155	0	1	84	2	0	0
156	0	1	70	1	2	0
157	0	0	82	0	0	0
158	0	1	73	0	2	0
159	0	0	70	0	0	0
160	0	1	74	0	2	0
161	0	0	53	2	0	0
162	0	0	82	2	0	0
163	0	0	72	0	2	0
164	0	0	48	2	0	0
165	0	1	86	2	0	0
166	0	1	66	0	0	0
167	0	0	72	2	0	0
168	0	0	53	2	0	0
169	0	1	37	1	2	0
170	0	1	87	2	0	0
171	0	1	70	2	0	0
172	0	0	72	0	2	0
173	0	1	60	2	0	0
174	0	0	70	2	0	0
175	0	1	62	2	0	0
176	0	0	64	2	0	0
177	0	1	86	0	2	0
178	0	1	37	0	2	0
179	0	1	86	2	0	0
180	0	0	58	2	0	0
181	0	0	55	0	2	0
182	0	0	57	2	0	0
183	0	0	67	0	0	0
184	0	1	41	0	2	0
185	0	0	47	2	0	0
186	0	1	70	2	0	0
187	0	1	50	2	0	0
188	0	1	55	2	0	0
189	0	0	85	2	0	0
190	0	1	79	2	0	0
191	0	0	83	2	0	0
192	0	0	73	2	0	0
193	0	1	69	2	0	0
194	0	0	75	2	0	0
195	0	0	23	2	0	0
196	0	1	48	2	0	0
197	0	1	60	2	0	0
198	0	0	72	2	0	0
199	0	0	69	0	2	0
200	0	0	72	2	0	0
201	0	1	75	2	0	0
202	0	1	85	0	2	0
203	0	1	57	2	0	0
204	0	1	77	2	0	0
205	0	1	29	2	0	0
206	0	1	66	0	2	0
207	0	0	72	2	0	0
208	0	1	72	0	0	0
209	0	1	23	2	0	0
210	0	0	79	2	0	0
211	0	1	45	2	0	0
212	0	0	74	2	0	0
213	0	0	61	2	0	0
214	0	0	65	2	0	0
215	0	0	42	2	0	0
216	0	1	61	2	0	0
217	0	1	59	2	0	0
218	0	1	47	2	0	0
219	0	1	58	2	0	0
220	0	1	60	0	2	0
221	0	0	68	0	2	0
222	0	1	58	2	0	0
223	0	0	76	2	0	0
224	0	0	72	0	2	0
225	0	0	74	2	0	0
226	0	0	68	0	2	0
227	0	0	74	2	0	0
228	0	0	37	2	0	0
229	0	1	65	0	0	0
230	0	0	57	2	0	0
231	0	0	66	2	0	0
232	0	0	55	0	2	0
233	0	1	65	0	2	0
234	0	0	56	2	0	0
235	0	0	68	2	0	0
236	0	0	84	2	0	0
237	0	1	71	0	2	0
238	0	0	66	0	2	0
239	0	0	86	0	2	0
240	0	0	58	2	0	0
241	0	1	32	2	0	0
242	0	0	55	0	0	0
243	0	0	79	0	0	0
244	0	1	57	2	0	0
245	0	1	82	0	2	0
246	0	0	70	2	0	0
247	0	0	80	2	0	0
248	0	0	56	2	0	0
249	0	0	62	2	0	0
250	0	0	75	2	0	0
251	0	0	70	0	0	0
252	0	1	47	2	0	0
253	0	1	61	2	0	0
254	0	0	82	0	2	0
255	0	1	35	2	0	0
256	0	1	60	2	0	0
257	0	0	85	2	0	0
258	0	1	53	2	0	0
259	0	0	30	0	2	0
260	0	0	66	2	0	0
261	0	1	77	2	0	0
262	0	1	74	2	0	0
263	0	0	68	2	0	0
264	0	1	77	2	0	0
265	0	0	38	2	0	0
266	0	0	71	2	0	0
267	0	0	80	2	0	0
268	0	1	78	2	0	0
269	0	1	52	2	0	0
270	0	1	50	2	0	0
271	0	0	68	2	0	0
272	0	0	85	2	0	0
273	0	0	68	2	0	0
274	0	1	52	2	0	0
275	0	1	28	2	0	0
276	0	0	68	2	0	0
277	0	1	58	2	0	0
278	0	1	60	2	0	0
279	0	1	64	2	0	0
280	0	1	58	2	0	0
281	0	1	65	2	0	0
282	0	0	56	2	0	0
283	0	1	71	2	0	0
284	0	0	59	2	0	0
285	0	0	38	0	2	0
286	0	0	34	2	0	0
287	0	0	64	2	0	0
288	0	0	49	2	0	0
289	0	0	72	2	0	0
290	0	0	57	2	0	0
291	0	1	61	2	0	0
292	0	0	62	0	2	0
293	0	0	72	0	2	0
294	0	0	55	0	0	0
295	0	0	47	2	0	0
296	0	0	77	2	0	0
297	0	1	67	2	0	0
298	0	1	54	2	0	0
299	0	0	58	2	0	0
300	0	1	88	2	0	0
301	0	0	74	2	0	0
302	0	0	61	0	2	0
303	0	0	66	0	2	0
304	0	0	73	0	2	0
305	0	0	85	2	0	0
306	0	1	70	2	0	0
307	0	0	69	2	0	0
308	0	0	91	2	0	0
309	0	0	68	2	0	0
310	0	0	58	2	0	0
311	0	0	67	0	0	0
312	0	0	79	2	0	0
313	0	1	71	2	0	0
314	0	0	62	2	0	0
315	0	1	68	2	0	0
316	0	1	66	2	0	0
317	0	0	80	2	0	0
318	0	1	71	2	1	0
319	0	0	71	2	0	0
320	0	0	37	2	0	0
321	0	0	77	2	0	0
322	0	0	74	2	0	0
323	0	1	19	2	0	0
324	0	0	60	2	0	0
325	0	1	55	2	0	0
326	0	0	67	2	0	0
327	0	1	27	2	1	0
328	0	1	69	2	0	0
329	0	1	59	2	0	0
330	0	0	93	2	0	0
331	0	0	69	2	0	0
332	0	0	58	2	0	0
333	0	1	59	2	0	0
334	0	1	85	2	0	0
335	0	1	30	2	0	0
336	0	1	30	2	0	0
337	0	0	77	2	0	0
338	0	0	49	0	2	0
339	0	0	77	2	0	0
340	0	1	33	2	0	0
341	0	0	74	0	2	0
342	0	0	22	2	0	0
343	0	0	73	2	0	0
344	0	1	61	2	0	0
345	0	1	52	2	0	0
346	0	0	37	2	0	0
347	0	0	79	2	0	0
348	0	0	71	2	0	0
349	0	1	64	2	0	0
350	0	1	60	2	0	0
351	0	0	38	2	0	0
352	0	0	63	2	0	0
353	0	1	70	2	0	0
354	0	0	76	2	0	0
355	0	0	68	2	0	0
356	0	1	69	2	0	0
357	0	0	56	2	0	0
358	0	0	48	2	0	0
359	0	0	83	2	0	0
360	0	1	54	2	0	0
361	0	0	66	2	0	0
362	0	1	69	2	0	0
363	0	0	74	2	0	0
364	0	0	72	2	0	0
365	0	1	58	2	0	0
366	0	1	75	2	0	0
367	0	1	54	2	0	0
368	0	0	55	2	0	0
369	0	0	74	2	0	0
370	0	0	38	2	0	0
371	0	0	25	2	0	0
372	0	1	67	2	0	0
373	0	0	71	2	0	0
374	0	0	68	2	0	0
375	0	0	80	2	0	0
376	0	0	49	2	0	0
377	0	0	57	2	0	0
378	0	1	48	2	0	0
379	0	1	38	2	0	0
380	0	0	39	2	0	0
381	0	0	76	2	0	0
382	0	0	58	2	0	0
383	0	0	91	2	0	0
384	0	1	82	2	0	0
385	0	1	53	2	0	0
386	0	1	72	2	0	0
387	0	1	61	2	0	0
388	0	0	60	2	0	0
389	0	0	60	2	0	0
390	0	0	78	2	0	0
391	0	0	58	2	0	0
392	0	1	54	2	0	0
393	0	1	67	2	0	0
394	0	0	56	2	0	0
395	0	0	74	0	2	0
396	0	0	70	2	0	0
397	0	0	71	2	0	0
398	0	1	54	2	0	0
399	0	1	60	2	0	0
400	0	1	56	2	0	0
401	0	1	48	2	0	0
402	0	1	86	2	0	0
403	0	0	54	2	0	0
404	0	0	70	2	0	0
405	0	0	70	2	0	0
406	0	1	71	2	0	0
407	0	1	52	2	0	0
408	0	0	80	2	0	0
409	0	0	58	2	0	0
410	0	0	66	0	2	0
411	0	0	57	2	0	0
412	0	1	47	2	0	0
413	0	0	41	2	0	0
414	0	1	40	2	0	0
415	0	0	77	0	2	0
416	0	1	30	2	0	0
417	0	1	53	2	0	0
418	0	1	57	2	0	0
419	0	0	71	2	0	0
420	0	0	57	2	0	0
421	0	0	79	2	0	0
422	0	0	63	2	0	0
423	0	0	80	2	0	0
424	0	1	65	2	0	0
425	0	0	76	0	2	0
426	0	1	78	2	0	0
427	0	0	73	2	0	0
428	0	0	72	0	0	0
429	0	0	69	0	0	0
430	0	1	58	2	0	0
431	0	0	37	2	0	0
432	0	0	84	2	0	0
433	0	1	67	2	0	0
434	0	0	59	2	0	0
435	0	0	71	2	0	0
436	0	1	59	2	0	0
437	0	1	34	2	0	0
438	0	0	68	2	0	0
439	0	0	56	2	0	0
440	0	1	56	0	0	0
441	0	1	58	2	0	0
442	0	0	79	2	0	0
443	0	1	31	2	0	0
444	0	0	42	2	0	0
445	0	0	74	2	0	0
446	0	0	50	2	0	0
447	0	1	70	2	0	0
448	0	1	56	2	0	0
449	0	0	69	2	0	0
450	0	0	70	2	0	0
451	0	1	46	2	0	0
452	0	1	56	2	0	0
453	0	1	56	2	0	0
454	0	1	56	2	0	0
455	0	0	26	2	0	0
456	0	0	85	2	0	0
457	0	0	67	2	0	0
458	0	0	75	2	0	0
459	0	0	42	2	0	0
460	0	0	74	0	2	0
461	0	1	44	2	0	0
462	0	0	53	2	0	0
463	0	0	47	2	0	0
464	0	1	29	0	2	0
465	0	0	76	2	0	0
466	0	0	43	2	0	0
467	0	0	66	0	0	0
468	0	0	31	2	0	0
469	0	0	76	2	0	0
470	0	0	60	0	2	0
471	0	0	66	2	0	0
472	0	1	75	2	0	0
473	0	0	64	2	0	0
474	0	0	68	2	0	0
475	0	1	54	2	0	0
476	0	1	77	2	0	0
477	0	1	64	2	0	0
478	0	0	45	2	0	0
479	0	1	23	2	0	0
480	0	0	78	2	0	0
481	0	1	67	2	0	0
482	0	0	39	2	0	0
483	0	1	61	2	0	0
484	0	1	51	2	0	0
485	0	1	52	2	0	0
486	0	0	49	2	0	0
487	0	0	22	2	0	0
488	0	1	33	2	0	0
489	0	0	31	2	0	0
490	0	0	71	2	0	0
491	0	0	73	2	0	0
492	0	0	59	0	2	0
493	0	0	68	2	0	0
494	0	0	74	2	0	0
495	0	1	54	2	0	0
496	0	0	53	2	0	0
497	0	1	74	2	0	0
498	0	1	52	2	0	0
499	0	1	71	2	0	0
500	0	1	76	2	0	0
501	0	0	57	0	0	0
502	0	1	56	2	0	0
503	0	0	56	2	0	0
504	0	0	22	2	0	0
505	0	0	57	2	0	0
506	0	0	57	2	0	0
507	0	0	55	2	0	0
508	0	0	73	0	2	0
509	0	0	50	2	0	0
510	0	1	83	2	0	0
511	0	0	78	2	0	0
512	0	0	56	2	0	0
513	0	0	31	2	0	0
514	0	0	73	2	0	0
515	0	0	71	2	0	0
516	0	1	67	2	0	0
517	0	0	74	2	0	0
518	0	0	31	2	0	0
519	0	0	27	2	0	0
520	0	0	89	2	0	0
521	0	1	54	2	0	0
522	0	0	35	0	0	0
523	0	1	48	2	0	0
524	0	0	63	2	0	0
525	0	0	66	2	0	0
526	0	0	60	2	0	0
527	0	1	58	2	0	0
528	0	1	64	2	0	0
529	0	1	69	2	0	0
530	0	0	53	0	2	0
531	0	1	51	2	0	0
532	0	0	66	2	0	0
533	0	1	21	0	0	0
534	0	0	60	2	0	0
535	0	0	31	2	0	0
536	0	0	44	2	0	0
537	0	0	56	2	0	0
538	0	0	80	2	0	0
539	0	0	84	2	0	0
540	0	0	70	2	0	0
541	0	0	61	2	0	0
542	0	1	60	0	2	0
543	0	0	44	2	0	0
544	0	0	74	2	0	0
545	0	1	83	2	0	0
546	0	0	55	0	0	0
547	0	1	30	2	0	0
548	0	0	52	2	0	0
549	0	1	58	2	0	0
550	0	0	77	2	0	0
551	0	0	36	2	0	0
552	0	0	81	2	0	0
553	0	0	63	2	0	0
554	0	1	56	2	0	0
555	0	0	41	2	0	0
556	0	0	36	2	0	0
557	0	0	35	2	0	0
558	0	0	70	2	0	0
559	0	1	70	2	0	0
560	0	0	80	2	0	0
561	0	0	58	2	0	0
562	0	0	67	2	0	0
563	0	0	70	2	0	0
564	0	1	57	2	0	0
565	0	0	73	2	0	0
566	0	0	34	2	0	0
567	0	1	73	2	0	0
568	0	0	45	2	0	0
569	0	0	65	2	0	0
570	0	0	55	2	0	0
571	0	0	63	2	0	0
572	0	1	59	2	0	0
573	0	0	73	2	0	0
574	0	1	54	2	0	0
575	0	0	46	2	0	0
576	0	0	91	2	0	0
577	0	0	60	2	0	0
578	0	1	61	2	0	0
579	0	1	67	2	0	0
580	0	0	54	2	0	0
581	0	0	51	2	0	0
582	0	0	52	2	0	0
583	0	1	39	0	2	0
584	0	1	71	2	0	0
585	0	1	48	2	0	0
586	0	1	42	2	0	0
587	0	0	84	2	0	0
588	0	1	62	2	0	0
589	0	1	56	0	0	0
590	0	0	44	2	0	0
591	0	1	74	2	0	0
592	0	0	60	2	0	0
593	0	0	55	0	0	0
594	0	0	34	0	0	0

## Sheet: Code legend
Value	Meaning
0	Negative
1	positive
2	Not tested
This file contains the raw data used for analysis in the current study. Filename: Raw data with code legend.
